# Supplementary material for: Evaluating a Chatbot as a Companion for Patients With Breast Cancer: Collaborative Pilot Study
Source: JMIR Cancer. 2025 Aug 13;11:e68426. doi: 10.2196/68426 (PMC12373300; doi:10.2196/68426)
Supplement: Multimedia Appendix 2 [file cancer-v11-e68426-s002.xlsx]

## Sheet: Sheet1
Question	Answer
Genexpressionstest: Mein Tumor ist noch klein, G2, Ki-67 von 20%, keine Lymphknoten befallen, hormonabhängig – ich soll eine Chemo und dann AHT machen. Kann ich einen Genexpressionstest wie Oncotype DX fordern, um feststellen zu können, ob eine Chemotherapie bei mir wirklich notwendig ist? Wann wird ein Genexpressionstest denn durchgeführt (Voraussetzungen)?	Genexpressionstests wie Oncotype DX®, MammaPrint®, Endopredict® oder Prosigna® sind validierte Verfahren, die bei hormonrezeptor-positiven, HER2-negativen Mammakarzinomen angewandt werden, um das Rezidivrisiko zu bestimmen und zu entscheiden, ob eine Chemotherapie erforderlich ist. Diese Tests werden eingesetzt, um zu helfen, die Notwendigkeit einer Chemotherapie zu bestimmen, insbesondere wenn k…
Staging: Mein Tumor wurde im Frühstadium entdeckt (1,5 cm, N0) und ich bekomme kein Staging. Wann wird ein Staging durchgeführt?	Ein Staging wird durchgeführt, um die Ausbreitung des Tumors innerhalb des Entstehungsorgans, in die Nachbarorgane und in andere Organe zu ermitteln. Dabei werden die Größe des ursprünglichen Tumors (Primärtumor), die Zahl der befallenen Lymphknoten und die Metastasen formelhaft erfasst. Das Staging hilft bei der Auswahl der am besten geeigneten Behandlung​​. Bei Patientinnen mit Mammakarzinom is…
Welche Untersuchungen gehören zum Staging?	Zum Staging von Brustkrebs, also der Bestimmung der Ausbreitung der Erkrankung im Körper, gehören spezifische Untersuchungen, die nach der initialen Diagnose durchgeführt werden, um festzustellen, ob und wohin sich der Krebs ausgebreitet hat. Zu den Standarduntersuchungen gehören: CT (Computertomographie) von Thorax und Abdomen: Diese Untersuchungen sind besonders wichtig, wenn ein hohes Risiko f…
Kann man am Tumor testen lassen, auf welche Zytostatika er anspricht und welche Chemotherapie wirksam ist?	Die Möglichkeit, einen Tumor auf die Wirksamkeit spezifischer Zytostatika zu testen, wird durch den Einsatz von Genexpressionstests adressiert, die bei bestimmten Patientinnen eingesetzt werden können, um das Rezidivrisiko bei hormonrezeptorpositiven, HER2-negativen Mammakarzinomen einzuschätzen und zu bestimmen, ob eine Chemotherapie erforderlich ist . Diese Tests untersuchen verschiedene Marker…
Welche Bildgebung ist für DCIS am besten geeignet?	Für das duktale Carcinoma in situ (DCIS) umfasst die prätherapeutische Abklärung mehrere bildgebende Verfahren, um die Ausdehnung der Erkrankung genau zu bestimmen und eine entsprechende Behandlungsplanung zu ermöglichen. Die empfohlenen bildgebenden Verfahren sind: Mammographie: Dient der primären Detektion und Bewertung von Mikroverkalkungen, die oft mit DCIS assoziiert sind. Vergrößerungsaufna…
Sieht man DCIS im Ultraschall?	In den bereitgestellten Dokumenten konnte ich keine spezifische Information darüber finden, ob ein duktales Carcinoma in situ (DCIS) im Ultraschall sichtbar ist. Ultraschalluntersuchungen sind jedoch ein wichtiges diagnostisches Werkzeug in der Brustbildgebung, besonders bei jüngeren Frauen oder zur Untersuchung von Brustgewebe, das in einer Mammographie dicht erscheint. Sie dienen auch dazu, zus…
Sieht man Mikrokalk nur in der Mammographie oder auch im Ultraschall und MRT?	Mikrokalk ist in der Mammographie gut zu erkennen, da diese Untersuchung mit Hilfe von Röntgenstrahlen arbeitet, die kleinste Verdichtungen und Kalkablagerungen im Brustgewebe sichtbar machen können​​. Der Ultraschall der Brust, auch Sonographie genannt, ist eine Untersuchungsmethode, die spezielle Schallwellen einsetzt, um Bilder vom Körperinneren zu erzeugen. Während der Ultraschall besondere D…
Gibt es einen Genexpressionstest auch für DCIS?	Ja, für das duktale Carcinoma in situ (DCIS) gibt es Genexpressionstests, die zur Risikobewertung herangezogen werden können. Insbesondere wird der Oncotype DX Breast DCIS Score, der 12 Gene umfasst, als prognostischer Faktor für das Auftreten eines ipsilateralen Rezidivs nach DCIS genannt. Dieser Test kann somit einen Beitrag zur Entscheidungsfindung über die Notwendigkeit einer adjuvanten Thera…
Muss ein DCIS G1 immer operativ entfernt werden oder kann man abwarten und regelmäßig kontrollieren?	Die operative Entfernung ist die therapeutische Basis für die Behandlung eines duktalen Carcinoma in situ (DCIS) und beinhaltet entweder eine brusterhaltende Operation (BEO) oder eine Mastektomie. Zusätzlich muss die adjuvante Therapie, die Strahlen- und endokrine Therapie umfassen kann, mit der Patientin auf der Basis einer Risiko-Nutzen-Bewertung individuell erörtert werden​​. Es gibt jedoch sp…
Ist das Risiko für einen invasiven Tumor bei DCIS G1, G2 und G3 gleich hoch oder kann man bei einem G1 DCIS auch abwarten und beobachten, ob es sich verändert?	Das Risiko für einen invasiven Tumor bei DCIS (Duktales Carcinoma in situ) kann je nach Grading variieren. Allgemein ist bekannt, dass DCIS eine nicht lebensbedrohliche Erkrankung der Drüsengänge der Brust ist, aus der sich ein Brustkrebs entwickeln kann, aber nicht in andere Organe streuen kann. Die Heilungschance nach Entdeckung und insbesondere bei einer brusterhaltenden Operation mit Bestrahl…
DCIS brusterhaltend operiert: Ist immer eine Bestrahlung notwendig?	Nach einer brusterhaltenden Operation bei einem Duktales Carcinoma in situ (DCIS) wird in der Regel eine Bestrahlung empfohlen, um das Risiko eines lokalen Rezidivs zu reduzieren. Die Strahlentherapie nach einer brusterhaltenden Operation verringert das ipsilaterale (auf derselben Seite) Lokalrezidivrisiko (sowohl invasiv als auch nicht-invasiv) um 50 %, hat jedoch keinen Einfluss auf das Gesamtü…
DCIS hormonsensibel: Wann wird eine AHT empfohlen und wenn ja, wie lange?	Bei hormonsensiblem (rezeptorpositivem) DCIS ist eine medikamentöse Behandlung (endokrine Therapie) zu erwägen. Tamoxifen kann die Wahrscheinlichkeit eines Wiederauftretens eines DCIS oder Brustkrebses senken. Bei postmenopausalen Frauen kann zusätzlich eine Therapie mit einem Aromatasehemmer in Betracht gezogen werden. Sowohl Tamoxifen als auch Aromatasehemmer schützen die gesunde Brust vor Brus…
Ich habe gehört, dass beim DCIS auch Tamoxifen in niedriger Dosierung (5 mg) im Anschluss an die OP genommen werden kann. Ist die Dosierung genauso wirksam und hat man dann weniger Nebenwirkungen?	Die Einnahme von Tamoxifen in niedriger Dosierung (5 mg) nach einer Operation wegen DCIS (duktales Carcinoma in situ) kann eine Option sein, wobei Langzeitdaten zur Wirksamkeit und zu den Nebenwirkungen dieser spezifischen Dosierung derzeit fehlen​​. Generell kann Tamoxifen bei hormonsensiblem (rezeptorpositivem) DCIS die Wahrscheinlichkeit des Wiederauftretens eines DCIS oder eines invasiven Bru…
Ist beim DCIS auch eine Entfernung des Wächterlymphknotens notwendig?	Bei einem DCIS (Duktales Carcinoma in situ), also einer Krebsvorstufe, die sich noch nicht invasiv ausgebreitet hat, ist die Entfernung des Wächterlymphknotens (Sentinel-Lymphknoten-Entfernung, SLNE) üblicherweise nicht sinnvoll. Die Entfernung des Wächterlymphknotens wird jedoch diskutiert, wenn die Entfernung des gesamten Drüsenkörpers geplant ist. Es wird darauf hingewiesen, dass bei „älteren“…
Wann wird vor der OP für 3 Wochen eine Therapie mit Tamoxifen / Aromatasehemmer vorgeschaltet oder wird das inzwischen bei hormonabhängigem Brustkrebs immer gemacht?	Eine Therapie mit Tamoxifen oder Aromatasehemmern vor der Operation wird nicht grundsätzlich bei jedem hormonabhängigen Brustkrebs durchgeführt. Diese Therapieform, bekannt als neoadjuvante oder präoperative Therapie, wird gezielt eingesetzt, um die Größe eines Tumors vor einer Operation zu reduzieren oder bei spezifischen Patientengruppen, die von dieser Therapieform besonders profitieren könnte…
Wann bekommt man vor der OP Tamoxifen, wann einen Aromatasehemmer + Zoladex (GnRH-Analogon) neoadjuvant? Wonach richtet sich das?	Die Entscheidung, ob Tamoxifen oder Aromatasehemmer plus Zoladex (GnRH-Analogon) neoadjuvant gegeben werden, richtet sich nach mehreren Faktoren. Neoadjuvante (vor der Operation verabreichte) Therapien können sowohl bei hormonrezeptorpositivem Brustkrebs als auch in anderen spezifischen Situationen eingesetzt werden, um die Operabilität zu verbessern oder eine Operation gänzlich zu vermeiden, fal…
Wenn festgestellt wird, dass Tamoxifen auf den Tumor keinen Effekt hatte, bekomme ich als AHT dann später Aromatase-Inhibitoren + Zoladex?	Die Frage, ob du als adjuvante hormonelle Therapie (AHT) später Aromatase-Inhibitoren zusammen mit Zoladex erhalten kannst, wenn sich herausstellt, dass Tamoxifen keinen Effekt auf den Tumor hatte, hängt von verschiedenen Faktoren ab, einschließlich deines Menopausenstatus und der spezifischen Situation deiner Erkrankung. Die Dokumente, die ich durchgesehen habe, bieten allgemeine Informationen z…
Ich bin vor den Wechseljahren und soll Tamoxifen bekommen. Warum keinen Aromatasehemmer, wenn der doch wirksamer sein soll, was spricht dagegen?	Die Frage, ob Tamoxifen oder Aromatasehemmer in der prämenopausalen Situation bevorzugt werden sollten, hängt von verschiedenen Faktoren ab, darunter dem Menopausenstatus, dem individuellen Rückfallrisiko und der Verträglichkeit der Therapie. Generell ist Tamoxifen die Basis der endokrinen Therapie in der Prämenopause. Die zusätzliche Ausschaltung der Ovarialfunktion kann je nach Risiko und Alter…
Wann bekommt man zum Tamoxifen ein GnRH-Analogon dazu, wann nur Tamoxifen?	Bei der Entscheidung, ob zu Tamoxifen ein GnRH-Analogon (GnRHa) hinzugefügt wird oder ob Tamoxifen allein eingesetzt wird, hängt der Ansatz wesentlich vom Menopausenstatus und dem individuellen Risikoprofil der Patientin ab. Für prämenopausale Frauen wird die Basis der endokrinen Therapie in der Regel durch Tamoxifen gebildet. Die zusätzliche Ausschaltung der Ovarialfunktion mittels GnRH-Analoga …
Wie lange Tamoxifen als Monotherapie – 5 oder 10 Jahre? Wonach richtet sich das?	Die Dauer der Tamoxifen-Monotherapie als Teil der adjuvanten endokrinen Therapie bei Brustkrebs variiert zwischen 5 und 10 Jahren. Ursprünglich basierte der Standard auf einer 5-jährigen Therapiedauer. Aktuelle Studienergebnisse, insbesondere die ATLAS- und aTTOM-Studien, zeigen jedoch, dass eine erweiterte adjuvante Therapie mit Tamoxifen über 10 Jahre im Vergleich zu 5 Jahren zu einer signifika…
Wie lange soll man Aromatasehemmer nehmen: 5, 7 oder 10 Jahre?	Die Dauer der adjuvanten endokrinen Therapie mit Aromatasehemmern orientierte sich bisher an 5 Jahren Tamoxifen als Standard. Aktuelle Auswertungen zeigen, dass eine Verlängerung der Therapie mit Aromatasehemmern auf mehr als 5 Jahre im Vergleich zu einer 5-jährigen Therapie keine durchgehende Verbesserung des krankheitsfreien Überlebens bietet. Eine erweiterte adjuvante Therapie mit Tamoxifen bi…
Wonach richtet es sich, welchen der 3 Aromatasehemmer ich bekommen soll? Sind alle 3 gleichwertig?	Die Wahl des Aromatasehemmers richtet sich hauptsächlich nach dem Menopausenstatus der Patientin und kann von weiteren individuellen Faktoren, wie dem Rückfallrisiko, dem Vorhandensein von Nebenwirkungen bei vorherigen Therapien und anderen individuellen Gesundheitsaspekten, abhängen. Für postmenopausale Patientinnen sind sowohl steroidale als auch nicht-steroidale Aromatasehemmer die Therapie de…
Wann soll man von Tamoxifen auf einen Aromatasehemmer wechseln und warum?	Der Wechsel von Tamoxifen zu einem Aromatasehemmer kann für postmenopausale Patientinnen vorteilhaft sein, insbesondere bei Hochrisikopatientinnen, z.B. bei Patientinnen mit Lymphknotenbefall (N+). Dies wird entweder als Monotherapie mit einem Aromatasehemmer oder als sequenzielle Therapie empfohlen, wobei nach einer initialen Tamoxifen-Therapie zu einem Aromatasehemmer gewechselt wird. Die spezi…
Wann wird Tamoxifen empfohlen und wann GnRH-Analoga + Aromatasehemmer?	Tamoxifen und GnRH-Analoga + Aromatasehemmer werden je nach Menopausenstatus und individuellem Rückfallrisiko empfohlen, wobei die Entscheidung für eine dieser Behandlungen von verschiedenen Faktoren abhängt: Tamoxifen wird primär für prämenopausale Frauen empfohlen und ist effektiv in der Prävention, in der adjuvanten Situation zur Rezidivpropylaxe und palliativ​​. Tamoxifen ist das Standardmedi…
Was bedeutet hohes Rückfallrisiko? Welche Kriterien sprechen für ein hohes Rückfallrisiko?	Ein hohes Rückfallrisiko bei Brustkrebs wird durch verschiedene Faktoren und Kriterien bestimmt. Speziell für die postmenopausale Situation und die Anwendung bestimmter Medikamente sind folgende Kriterien relevant: Aromatasehemmer werden von Beginn an für 5 Jahre empfohlen, besonders bei hohem Rückfallrisiko und bei lobulären Karzinomen​​. Eine Sequenztherapie mit Beginn der Therapie mit Tamoxife…
Postmenopausal: Wie lange AHT mit Aromatasehemmer – 5, 7 oder 10 Jahre? Wonach richtet sich das?	Die Dauer der adjuvanten hormonellen Therapie (AHT) mit Aromatasehemmern bei postmenopausalen Patientinnen orientiert sich grundsätzlich an den individuellen Risikofaktoren und der Verträglichkeit der Therapie. Die Leitlinien und Empfehlungen geben folgende Richtlinien: Die initiale adjuvante endokrine Therapie, also die Behandlung in den ersten 5 Jahren nach der Diagnose, kann entweder ausschlie…
Wie hoch ist der Nutzen (%) einer AHT mit Tamoxifen, wie hoch mit Aromatasehemmern?	Die Effektivität von adjuvanter hormoneller Therapie (AHT) mit Tamoxifen im Vergleich zu Aromatasehemmern wurde in einer Studie untersucht, bei der ein Teil der Patientinnen eine adjuvante Chemotherapie erhielt. Die Studie zeigte, dass Tamoxifen nach 10 Jahren eine höhere Rezidivrate (17,5%) aufwies als Aromatasehemmer (14,7%). Der größte Vorteil von Aromatasehemmern wurde in den ersten 2–4 Jahre…
Ist der Nutzen einer AHT höher, wenn beide Hormonrezeptoren 12 sind oder ist das unabhängig davon, wie viele Hormonrezeptoren vorhanden sind?	Die Frage, ob der Nutzen einer antihormonellen Therapie (AHT) höher ist, wenn beide Hormonrezeptoren vorhanden sind, wird in den mir zur Verfügung gestellten Dokumenten nicht direkt beantwortet. Es wurde jedoch erwähnt, dass ein Tumor als hormonempfindlich eingestuft wird, wenn 1 Prozent oder mehr der Brustkrebszellen Hormonrezeptoren aufweisen. Dies deutet darauf hin, dass das Vorhandensein von …
Besetzt Tamoxifen auch die Progesteronrezeptoren oder nur die Östrogenrezeptoren?	Tamoxifen ist ein selektiver Östrogenrezeptor-Modulator, der speziell auf die Östrogenrezeptoren wirkt. Es gibt keine Hinweise darauf, dass Tamoxifen auch die Progesteronrezeptoren besetzt​​. Die Funktion von Tamoxifen besteht darin, die Bindungsstellen der weiblichen Hormone auf den Zellen, einschließlich der Krebszellen, zu blockieren, um zu verhindern, dass diese Hormone wirken können​​. Es is…
Mein Tumor hatte nur Östrogenrezeptoren, keine Progesteronrezeptoren. Wirkt Tamoxifen trotzdem?	Ja, Tamoxifen ist auch bei Tumoren, die nur Östrogenrezeptoren (ER+) und keine Progesteronrezeptoren (PR-) aufweisen, wirksam. Tamoxifen wirkt als selektiver Östrogenrezeptor-Modulator (SERM) und kann in verschiedenen Situationen bei Brustkrebs eingesetzt werden, einschließlich Prävention, adjuvanter Therapie zur Rezidivprophylaxe sowie in der palliativen Behandlung. Es wirkt durch die Blockade d…
Ich möchte mir die Eierstöcke entfernen lassen, damit keine Hormone mehr gebildet werden und ich mein Risiko zusätzlich senke. Kann ich dann auf Tamoxifen bzw. einen Aromatasehemmer verzichten?	Nein, es ist nicht möglich, vollständig auf Tamoxifen oder einen Aromatasehemmer zu verzichten, selbst wenn Sie sich die Eierstöcke entfernen lassen, um die Hormonproduktion zu stoppen. Die Situation variiert abhängig davon, ob eine Patientin sich vor oder nach den Wechseljahren befindet. Für prämenopausale Frauen ist Tamoxifen das Standardmedikament in der antihormonellen Therapie. Bei einem erh…
Ich nehme Tamoxifen und bekomme trotzdem meine Regelblutung. Wirkt Tamoxifen bei mir nicht? Mein Gyn meint, ich dürfte keine Blutungen mehr haben und möchte mir Zoladex dazu geben.	Tamoxifen kann bei prämenopausalen Frauen zu Veränderungen des monatlichen Zyklus bis hin zum Ausbleiben der Regelblutung führen​​. Das bedeutet, dass das Fortbestehen Ihrer Regelblutung nicht unbedingt ein Indikator dafür ist, dass Tamoxifen bei Ihnen nicht wirkt. Jeder Körper reagiert unterschiedlich auf Medikamente, und es gibt Frauen, die trotz der Einnahme von Tamoxifen weiterhin ihre Regel …
Hat Tamoxifen Einfluss auf die Östrogenbildung in den Eierstöcken?	Tamoxifen ist ein Medikament, das bei Frauen vor den Wechseljahren als Antihormontherapie üblich ist. Es wirkt, indem es die Bindestellen der weiblichen Hormone auf den Zellen, einschließlich Krebszellen, blockiert. Dadurch können diese Hormone nicht mehr wirken. Vor den Wechseljahren bilden die Eierstöcke den Hauptanteil der Geschlechtshormone, und Tamoxifen sorgt dafür, dass diese Hormone nicht…
Hormonstatus bestimmen: Aussagekräftig unter Tamoxifen? Ich soll auf einen Aromatase-Inhibitor wechseln, sobald ich postmenopausal bin.	Die Bestimmung des Hormonstatus ist auch unter der Therapie mit Tamoxifen aussagekräftig. Die Entscheidung, auf einen Aromatase-Inhibitor zu wechseln, sobald du postmenopausal bist, basiert auf der Effektivität dieser Therapie bei postmenopausalen Frauen. Aromatase-Inhibitoren sind für postmenopausale Patientinnen eine bevorzugte Behandlungsoption, da sie in verschiedenen Studien eine signifikant…
Welche Hormone werden bestimmt und wie sollen die Werte aussehen, wenn der Aromatasehemmer wirkt?	Es scheint, dass die spezifischen Werte, die bestimmt werden sollten, um die Wirksamkeit eines Aromatasehemmers zu beurteilen, in den hochgeladenen Dokumenten nicht direkt angesprochen werden. Generell wird die Wirksamkeit von Aromatasehemmern bei postmenopausalen Frauen mit hormonrezeptor-positivem Brustkrebs über eine Verringerung der Östrogenproduktion im Körper erreicht, da diese Medikamente …
Ich bin vor den Wechseljahren und bekomme Zoladex und Letrozol. Hormonstatus zur Kontrolle des Östrogenspiegels bestimmen lassen – sinnvoll?	In den bereitgestellten Dokumenten habe ich keine direkten Informationen zur spezifischen Frage nach der Sinnhaftigkeit der Bestimmung des Hormonstatus zur Kontrolle des Östrogenspiegels bei prämenopausalen Patientinnen, die Zoladex und Letrozol erhalten, gefunden. Allerdings geben die Informationen zu Zoladex und Letrozol allgemeine Hinweise darauf, wie diese Medikamente wirken und was bei ihrer…
GnRH-Analoga mit Aromatase-Inhibitor zusammen besser monatlich spritzen oder auch als 3-Monatsdepot ok?	Die Frage, ob die Kombination aus GnRH-Analoga und Aromatase-Inhibitoren bei prämenopausalen Patientinnen besser monatlich gespritzt oder als 3-Monatsdepot verabreicht werden sollte, wird in den durchsuchten Dokumenten nicht direkt behandelt. Es wird jedoch betont, dass GnRH-Analoga in der Therapie bei prämenopausalen Patientinnen wirksam sind und sowohl subkutan als auch intramuskulär als Implan…
Wie kann man unter der Einnahme von Aromatase-Inhibitoren + GnRH feststellen, ob man zwischenzeitlich natürlich postmenopausal geworden ist: Einnahmepause von GnRH? Wenn ja, wie lange?	Die Frage, wie festgestellt werden kann, ob eine Patientin, die Aromatase-Inhibitoren und GnRH-Analoga nimmt, zwischenzeitlich natürlich postmenopausal geworden ist, ist sehr wichtig, da dies Auswirkungen auf die weitere Therapieplanung haben kann. In den von Ihnen bereitgestellten Dokumenten wird diese spezifische Frage nicht direkt angesprochen. Es gibt jedoch allgemeine Informationen zur Behan…
Ich bekomme bald die Strahlentherapie. Soll ich mit Tamoxifen vor, während oder erst danach starten?	Die simultane Anwendung von Tamoxifen und einer adjuvanten lokoregionären Strahlentherapie ist möglich und wird in den AGO-Leitlinien positiv bewertet (Empfehlungsgrad "+") . Es wird allgemein empfohlen, dass die endokrine Therapie (wie Tamoxifen) unabhängig von der Strahlentherapie begonnen wird und während der Strahlentherapie nicht unterbrochen werden soll​​. Es ist wichtig zu beachten, dass e…
Wann sollte man Tamoxifen einnehmen, um die Nebenwirkungen möglichst gering zu halten, besser morgens oder abends?	Die Frage, ob Tamoxifen morgens oder abends eingenommen werden sollte, um Nebenwirkungen möglichst gering zu halten, wurde in den von Ihnen bereitgestellten Dokumenten nicht spezifisch behandelt. Die verfügbaren Informationen konzentrieren sich eher auf die typischen Nebenwirkungen von Tamoxifen und allgemeine Hinweise zur Therapie. Typische Nebenwirkungen von Tamoxifen umfassen Scheidenausfluss,…
Kann man mit irgendwelchen Tests feststellen, ob Tamoxifen (oder Aromatase-Inhibitor) auf meinen Tumor überhaupt wirkt? Tests? Hormonstatus	Es gibt tatsächlich Tests, die dabei helfen können zu bestimmen, ob eine Therapie mit Tamoxifen oder einem Aromatase-Inhibitor bei einem bestimmten Brustkrebs wirksam sein wird. Diese Tests beziehen sich hauptsächlich auf die Bestimmung des Hormonrezeptorstatus des Tumors und die genetische Analyse bestimmter Marker, die die Wirksamkeit dieser Therapien beeinflussen können. Tamoxifen ist ein sele…
Gibt es eine zuverlässige Testmöglichkeit um festzustellen, ob ich Tamoxifen ausreichend verstoffwechseln kann und Tamoxifen bei mir überhaupt wirkt?	Es gibt einen Test zur Bestimmung der Wirksamkeit von Tamoxifen bei Brustkrebs, der auf genetischen Polymorphismen, insbesondere des Enzyms CYP2D6, basiert. Diese genetischen Variationen können zu niedrigeren Endoxifenspiegeln führen, was die Wirksamkeit von Tamoxifen beeinflussen könnte. Allerdings ist die klinische Bedeutung dieser Beobachtungen unklar. Während einige Metaanalysen einen Zusamme…
Ich habe Depressionen und nehme Tamoxifen. Welche Antidepressiva kann ich zusammen mit Tamoxifen nehmen, da es ja mit einigen Wechselwirkungen gibt?	Das Cytochrom P450 2D6 (CYP2D6) ist an der Aktivierung von Tamoxifen beteiligt. Einige Antidepressiva, insbesondere diejenigen, die eine mittlere oder hohe inhibitorische Aktivität auf CYP2D6 haben, können die Aktivierung von Tamoxifen verringern und waren mit einer erhöhten Mortalität bei Brustkrebspatientinnen, die diese Antidepressiva erhielten, assoziiert​​. Besonders wichtig ist zu beachten,…
Wie lange dauert es, bis nach dem Absetzen von Tamoxifen /Aromatasehemmer die Nebenwirkungen verschwunden sind oder sich zumindest gebessert haben?	Die Dauer bis zum Nachlassen oder Verschwinden der Nebenwirkungen nach dem Absetzen von Tamoxifen oder Aromatasehemmern kann variieren und ist individuell unterschiedlich. Generell empfehlen die Leitlinien eine Behandlungsdauer von mindestens fünf Jahren für die Antihormontherapie bei Brustkrebs​​. Die typischen Nebenwirkungen von Tamoxifen umfassen unter anderem Scheidenausfluss, Scheidenjucken,…
Wann bekommt man bei nicht metastasiertem Brustkrebs Abemaciclib dazu?	Abemaciclib wird in der Behandlung von postmenopausalen Patientinnen mit nicht metastasiertem, HR-positivem, HER2-negativem Brustkrebs eingesetzt. Es wird in Kombination mit Letrozol verwendet und hat eine verlängernde Wirkung auf die progressionsfreie Überlebenszeit. Die Hauptnebenwirkungen sind eine Neutropenie Grad 3/4 bei etwa 20% der Patientinnen und eine Diarrhoe Grad 3/4 bei etwa 10% der P…
Kann man auch noch 2 oder 3 Jahre nach Beginn der Antihormontherapie mit Abemaciclib starten? Zum Zeitpunkt meiner Diagnose gab’s dafür noch keine Zulassung.	Ja, es ist möglich, auch noch 2 oder 3 Jahre nach Beginn einer Antihormontherapie mit Abemaciclib zu starten, insbesondere wenn bei Patientinnen nach einer neoadjuvanten Behandlung (Behandlung vor der Operation, um die Tumorgröße zu verringern) noch Tumorzellen nachweisbar sind oder ein hohes Restrisiko für einen Erkrankungsrückfall besteht. Für Patientinnen mit einem hormonrezeptorpositiven, HER…
Mein Arzt schlägt mir aufgrund der starken Durchfälle eine Dosisreduzierung von Abemaciclib vor. Ist die Wirkung dann überhaupt noch gegeben oder entsprechend geringer?	Die Empfehlungen zu Abemaciclib und seine Wirkung bei Dosisreduzierung aufgrund von Nebenwirkungen wie starken Durchfällen sind in den von Ihnen zur Verfügung gestellten Dokumenten nicht spezifisch adressiert. Allgemein ist bekannt, dass Abemaciclib, ein CDK4/6-Inhibitor, Nebenwirkungen wie Durchfälle verursachen kann, die oft eine Anpassung der Therapie erfordern, um die Verträglichkeit für den …
Wann wird bei Metastasen Ribociclib, wann Palbociclib oder Abemaciclib gegeben? Haben alle die gleiche Wirkung?	Ribociclib, Palbociclib, und Abemaciclib sind CDK4/6-Inhibitoren, die in der Behandlung von metastasiertem Brustkrebs eingesetzt werden. Sie haben alle das Ziel, die Zellteilung zu hemmen, arbeiten aber in etwas unterschiedlichen Kontexten und mit unterschiedlichen Nebenwirkungsprofilen: Ribociclib und Palbociclib führen bei postmenopausalen Patientinnen in der Erstlinientherapie in Kombination m…
Ich bin noch vor den Wechseljahren und nehme Tamoxifen. Kann ich auch zum Tamoxifen Abemaciclib bekommen?	Ja, als prämenopausale Patientin, die Tamoxifen einnimmt, kannst du auch Abemaciclib erhalten. Diese Kombination ist eine Option für die endokrine Therapie bei prämenopausalen Patientinnen mit HER2-negativem metastasiertem Mammakarzinom. Es wird in Kombination mit GnRH-Analoga (wie z.B. Goserelin) und Tamoxifen plus Palbociclib oder Abemaciclib empfohlen . Es ist wichtig, dass du mit deinem behan…
Wonach richtet sich die Anzahl der Bestrahlungen?	Die Anzahl der Bestrahlungen richtet sich nach dem individuellen Behandlungsplan, der auf verschiedenen Faktoren basiert, einschließlich der Art der Brustkrebsoperation, des Stadiums des Krebses und anderer individueller Risikofaktoren. Generell gibt es zwei Hauptansätze zur Bestrahlung der operierten Brust: Moderate Hypofraktionierung: Hierbei erfolgt die Bestrahlung in etwa 15 bis 16 Sitzungen …
Ist hypofraktionierte Bestrahlung besser oder gleichwertig wie normale Bestrahlung?	Die hypofraktionierte Bestrahlung wird als gleichwertig zur konventionellen Bestrahlung angesehen, sowohl in Bezug auf die lokale Rezidivrate als auch das krebsspezifische Überleben und das kosmetische Ergebnis. Bei der hypofraktionierten Bestrahlung treten lokale Nebenwirkungen wie Ödem, Teleangiektasien und Schrumpfung der Brust seltener auf​​. Darüber hinaus wird in den Richtlinien der AGO für…
Ich habe nach über 10 Jahren ein Rezidiv. Kann man nochmal BET operieren und bestahlen oder muss zwingend eine Mastektomie durchgeführt werden, weil nicht mehr bestrahlt werden darf?	Es ist möglich, auch nach einem Rezidiv eine brusterhaltende Therapie (BET) und Bestrahlung in Betracht zu ziehen, allerdings mit bestimmten Überlegungen. Nach einem Rezidiv ist die komplette Entfernung der Brust (Mastektomie) oft der sicherste Weg, um ein erneutes Auftreten des Krebses zu verhindern. Eine erneute brusterhaltende Operation könnte je nach spezifischen Umständen des Befunds und der…
Hautpflege während der Strahlentherapie: Welche Salbe/Creme/Lotion ist erlaubt?	Während der Strahlentherapie ist die Hautpflege ein wichtiger Aspekt, um Nebenwirkungen wie Trockenheit, Rötungen oder Juckreiz zu minimieren. Allerdings ist die Auswahl geeigneter Produkte entscheidend, um die Haut nicht zusätzlich zu irritieren. Die Evidenz zu Aloe Vera, einem häufig diskutierten Mittel zur Hautpflege bei Strahlentherapie, ist nicht eindeutig: Aloe Vera (in Form von Cremes, Lot…
Darf man während der Bestrahlungstherapie duschen oder baden?	Es ist wichtig, während der Bestrahlungstherapie auf die Hautpflege zu achten. Die bestrahlte Haut kann empfindlicher sein, und es gibt bestimmte Dinge, die Sie vermeiden sollten, um Ihre Haut zu schonen. Folgende Empfehlungen können hilfreich sein: Vermeiden Sie reizende Substanzen wie hautreizende Seifen, Kratzen, Bürsten, Frottieren, hautreizende Pflaster, Wärmebehandlungen (wie warme und heiß…
Wann muss die Brust nach einer Mastektomie bestrahlt werden?	Eine adjuvante Bestrahlung der Brustwand nach einer Mastektomie wird nur bei Vorliegen von Risikofaktoren empfohlen. Zu diesen Risikofaktoren gehören eine Tumorgröße von über 5 cm (pT3), Tumoren mit Befall der Haut und/oder der Brustwand (pT4), das Vorhandensein von Tumorresten nach der Operation, die durch eine erneute Operation nicht beseitigt werden können (R1/2 Status), der Nachweis von 1–3 b…
Wann werden die Lymphabflusswege unter der Achsel und am Schlüsselbein bestrahlt?	Die Bestrahlung der Lymphabflusswege unter der Achsel und am Schlüsselbein wird in spezifischen Situationen empfohlen: Bestrahlung der Lymphabflusswege am Schlüsselbein und entlang des Brustbeinrandes: Empfohlen wird die Bestrahlung dieser Lymphknoten, wenn die Lymphknoten unterhalb des Brustbeinrandes (entlang der inneren Brustarterie) nachweislich vom Krebs befallen sind. Bei mehr als drei befa…
Kann ich nach BET auf eine Bestrahlung verzichten? Ich bin 71 Jahre.	Nach einer brusterhaltenden Operation (BET) wird generell eine Bestrahlung der gesamten Brust empfohlen, um das Risiko eines lokalen Rückfalls zu senken. Diese Bestrahlung kann entweder in 15–16 Behandlungssitzungen über 3–5 Wochen oder in 25–28 Sitzungen über 5–6 Wochen durchgeführt werden . Studien haben gezeigt, dass auch bei älteren Patientinnen mit niedrigen Risikofaktoren die adjuvante Best…
Soll man die AHT vor, während oder nach der Strahlentherapie beginnen?	Die Entscheidung, wann mit der adjuvanten Hormontherapie (AHT) im Verhältnis zur Strahlentherapie begonnen werden soll, wird durch die aktuellen Leitlinien und Empfehlungen gestützt, die auf die optimale Integration dieser Therapien in den Gesamtbehandlungsplan abzielen. Es wird empfohlen, die endokrine Therapie (Tamoxifen, Aromatasehemmer) unabhängig von der Strahlentherapie zu beginnen und währ…
Wie hoch ist das Risiko einer Kapselfibrose oder anderer Komplikationen, wenn meine mit Silikonimplantat rekonstruierte Brust bestrahlt werden muss?	Eine Bestrahlung vor oder nach der Rekonstruktion kann das kosmetische Ergebnis verschlechtern und zu höheren Komplikationen führen, wie zum Beispiel Wundinfektionen. Es gibt jedoch keine Gefährdung der Sicherheit bezüglich des Wiederauftretens des Brustkrebses. Bei einer Bestrahlung sollte die Eigengewebsrekonstruktion bevorzugt werden​​. Das Risiko einer Kapselfibrose bei implantatbasierter Rek…
Wie lange muss man nach Ende der Strahlentherapie warten, bis die erste Mammographie /MRT in der Nachsorge durchgeführt werden kann?	Nach Abschluss der Strahlentherapie sollte die erste Mammographie bei brusterhaltenden Operationen nach einem Jahr durchgeführt werden oder zumindest sechs Monate nach Beendigung der Strahlentherapie​​. Es ist wichtig, dass die Heilung der Operationswunden vor dem Beginn der Strahlentherapie weitgehend abgeschlossen ist, da das Gewebe erst nach dieser Zeit für weitere Belastungen bereit ist. Die …
Ist das Risiko für eine Osteoporose auch bei der Einnahme von Tamoxifen erhöht?	Die Einnahme von Tamoxifen ist nicht mit einem erhöhten Risiko für Osteoporose verbunden. Tatsächlich gibt es Hinweise darauf, dass Tamoxifen das Risiko für Frakturen im Vergleich zu Aromatasehemmern reduzieren kann, die mit einem höheren Frakturrisiko assoziiert sind​​. Es ist wichtig zu erwähnen, dass die Entscheidung für eine bestimmte Therapieform immer unter Berücksichtigung des individuelle…
Was kann ich prophylaktisch gegen den Knochenabbau durch die AHT tun?	Um dem Knochenabbau durch die Antihormontherapie (AHT) vorzubeugen, gibt es verschiedene empfohlene Maßnahmen: Allgemeine Empfehlungen umfassen die Einnahme von Vitamin D3 und Kalzium. Diese Nährstoffe können dazu beitragen, das Risiko einer Osteoporose zu mindern, die durch Aromatasehemmer begünstigt wird . Medikamentöse Therapieoptionen beinhalten den Einsatz von Bisphosphonaten oder Denosumab …
Prolia oder Bisphosphonate – was ist wirksamer bei Osteoporose bzw. kann auch prophylaktisch genommen werden?	Die Wahl zwischen Prolia (Denosumab) und Bisphosphonaten für die Behandlung oder Prophylaxe von Osteoporose hängt von verschiedenen Faktoren ab, einschließlich Wirksamkeit, Sicherheit, Verabreichungsweg und individuellen Patientenbedürfnissen. Denosumab (Prolia) ist für die Behandlung von Knochenschwund im Zusammenhang mit Hormonablation bei Männern mit Prostatakarzinom mit erhöhtem Frakturrisiko…
Ich nehme Aromatasehemmer, habe aber noch keine Osteopenie oder Osteoporose. Macht es Sinn, prophylaktisch Zometa oder Prolia halbjährlich zu nehmen und gibt es dazu Empfehlungen?	Ja, es macht Sinn, eine prophylaktische Behandlung mit Zometa (Zoledronat) oder Prolia (Denosumab) in Betracht zu ziehen, wenn Sie Aromatasehemmer nehmen und noch keine Osteopenie oder Osteoporose haben. Die Empfehlungen variieren jedoch je nach individuellem Risikoprofil und Knochendichte. Die Behandlung mit Aromatasehemmern kann zu einer verstärkten Reduktion der Knochendichte führen, was das R…
Wirken Bisphosphonate als Tabletten (Alendronat) genauso effektiv gegen Osteoporose und prophylaktisch gegen Knochenmetastasen wie als Infusion?	Bisphosphonate, sowohl in Tablettenform (z.B. Alendronat) als auch als Infusion (z.B. Zoledronat), spielen eine wichtige Rolle in der Behandlung von Osteoporose und der Prävention von Knochenmetastasen bei Krebspatienten. Die Effektivität und Einsatzbereiche dieser Medikamente unterscheiden sich jedoch je nach Anwendungsgebiet und Form der Verabreichung. Osteoporose: Bisphosphonate sind wirksam i…
Ich habe Angst, Bisphosphonate zu nehmen wegen Kiefernekrose. Wie hoch ist das Risiko dafür bei Gabe von Zometa alle 6 Monate?	Das Risiko für eine Kiefernekrose, bekannt als antiresorptiva-assoziierte Kiefernekrose (AR-ONJ), ist bei der Behandlung mit Zometa (Zoledronsäure), einem Bisphosphonat, insgesamt als selten einzustufen. Es wird hervorgehoben, dass vorbeugende Maßnahmen und eine frühzeitige Therapie entscheidend sind, um das Risiko für die Manifestation der Erkrankung sowie mögliche knöcherne Defekte und eine Min…
Wie lange sollen Bisphosphonate bzw. Prolia gegeben werden während der AHT?	Die empfohlene Dauer für die Gabe von Bisphosphonaten oder Denosumab während der adjuvanten Hormontherapie (AHT) bei Brustkrebs basiert auf verschiedenen Studien und Empfehlungen, die sich auf die Reduktion der Frakturrate und die Sicherheit der Therapie konzentrieren. Für Bisphosphonate ist eine Reduktion der Frakturrate über 3-5 Jahre nachgewiesen, wobei Patientinnen und Patienten mit anhaltend…
Zometa soll prophylaktisch gegen Knochenmetastasen wirken. Hat Prolia den gleichen Effekt auf die Prävention von Knochenmetastasen?	Denosumab und Zoledronat (Zometa) sind beide effektiv in der Behandlung und Prävention von Knochenkomplikationen bei Patientinnen mit Brustkrebs, insbesondere bei metastasierter Erkrankung. Denosumab, ein monoklonaler Antikörper, der spezifisch an RANKL bindet, reduziert in randomisierten Studien das Risiko für das Auftreten ossärer Komplikationen bei metastasierten Tumoren um 16-18% im Vergleich…
Ich hatte nach der ersten Infusion Zometa grippeähnliche Symptome, die 2 Tage angedauert haben. Ist das nur beim ersten Mal der Fall oder muss ich damit bei jeder weiteren Infusion rechnen?	Es tut mir leid, aber ich konnte in den bereitgestellten Dokumenten keine spezifischen Informationen zu den Nebenwirkungen von Zometa (Zoledronsäure) und ob grippeähnliche Symptome bei jeder Infusion auftreten, finden. Allgemein ist es jedoch bekannt, dass grippeähnliche Symptome eine häufige Nebenwirkung bei der ersten Verabreichung von Bisphosphonaten, einschließlich Zoledronsäure, sein können.…
Ich habe TNBC. Kann ich Zometa zur Prävention von Knochenmetastasen bekommen oder ist es nur wirksam bei hormonempfindlichem Brustkrebs?	Für Patientinnen mit triple-negativem Brustkrebs (TNBC) ist die Verwendung von Bisphosphonaten zur Prävention von Knochenmetastasen oder zur Verbesserung der Überlebensrate nicht spezifisch in den Leitlinien erwähnt, die ich gefunden habe. Die Effekte von Bisphosphonaten wurden hauptsächlich bei postmenopausalen Patientinnen mit hormonrezeptor-positivem Brustkrebs hervorgehoben, bei denen die adj…
Wie oft soll man eine Knochendichtemessung (DXA) durchführen lassen, wenn man Aromatasehemmer bzw. Tamoxifen nimmt?	Wenn man Aromatasehemmer oder Tamoxifen einnimmt, ist es wichtig, das Risiko einer durch die Medikation bedingten Knochendichteabnahme und damit einhergehend das Risiko für Frakturen zu minimieren. Eine Studie zeigt, dass bei Patientinnen, die nach den Wechseljahren Aromatasehemmer einnahmen, 5 von 100 Frauen mit Denosumab Knochenbrüche erlitten, verglichen mit 10 von 100 mit einem Scheinmedikame…
Vitamin D: Wie hoch soll der empfohlene Vitamin D-Spiegel nach Brustkrebs sein und welche Dosierung ist dafür notwendig?	Für den empfohlenen Vitamin D-Spiegel nach Brustkrebs und die notwendige Dosierung, um diesen zu erreichen, gibt es spezifische Richtlinien. Die Empfehlung für die Prophylaxe einer Tumortherapie-assoziierten Osteoporose ist eine tägliche Vitamin-D-Supplementation mit 800 bis 1.000 Einheiten Vitamin D3​​. Eine allgemeinere Empfehlung zur Vitamin D-Supplementierung besagt, dass die Tagesdosis 800 I…
Wie oft sollte man den Vitamin D-Spiegel bestimmen lassen?	Die Bestimmung des Vitamin D-Spiegels sollte nur in ausgewählten Fällen erfolgen, zum Beispiel bei Verdacht auf Osteomalazie oder bei bestimmten Patientengruppen bzw. Krankheiten vor und unter einer Substitutionstherapie​​. Für die allgemeine Bevölkerung wird aufgrund der Kosten und der zu wenig standardisierten Messmethoden mit bis zu 30% Schwankungsbreite eine generelle Messung von 25-Hydroxy-V…
Brustkrebs: Ich bekomme Prolia wegen Osteoporose. Wieviel Calcium und Magnesium sollte ich täglich zuführen?	Bei der Einnahme von Prolia (Denosumab) zur Behandlung von Osteoporose ist eine ausreichende Versorgung mit Calcium und Vitamin D besonders wichtig. Die empfohlene tägliche Gesamtzufuhr von Calcium sollte mindestens 1.000 mg betragen. Zusätzlich wird eine ausreichende Versorgung mit Vitamin D empfohlen, die durch eine adäquate Vortherapie mit Calcium und Vitamin D sicherzustellen ist, insbesonder…
Hormoneller Brustkrebs: Sind Soja und Sojaprodukte (Sojamilch, Sojabohnensprossen, Sojasoße, Tofu etc.) trotz Phytoöstrogenen erlaubt? Wenn ja, welche Mengen?	Es gibt bisher keinen Hinweis darauf, dass Phytoöstrogene, wie sie in Soja und Sojaprodukten vorkommen, Brustkrebswachstum negativ beeinflussen oder sogar fördern. In keiner klinischen Studie wurde eine solche Förderung von Brustkrebs aufgrund der Gabe von Phytoöstrogenen behandelt, was bedeutet, dass momentan keine Grundlage besteht, von einer Brustkrebsförderung durch Phytoöstrogene auszugehen​…
Hormoneller Brustkrebs: Ist Granatapfel (frische Frucht, Saft, Nahrungsergänzungsmittel) erlaubt, er soll Phytoöstrogene enthalten.	Granatapfelprodukte, einschließlich frischer Früchte, Saft und Nahrungsergänzungsmittel, sind im Allgemeinen gut verträglich und haben keine bekannten klinisch relevanten Wechselwirkungen mit anderen Medikamenten bei Menschen​​. Die Samen und der Saft des Granatapfels enthalten Polyphenole, verschiedene Fettsäuren sowie nicht-steroidale, östrogenähnliche Substanzen, was auf potenzielle gesundheit…
Hormoneller Brustkrebs: Muss ich auf Milch und Milchprodukte verzichten, da Milch ja Östrogen enthält?	In den von mir durchgesehenen Unterlagen habe ich keine spezifischen Informationen darüber gefunden, ob bei hormonellem Brustkrebs auf Milch und Milchprodukte verzichtet werden muss, weil Milch Östrogen enthält. Es ist jedoch bekannt, dass die Entstehung von Brustkrebs durch verschiedene Faktoren beeinflusst werden kann, darunter genetische Veranlagung, Umwelteinflüsse, Lebensstil und Ernährungsg…
Grapefruit soll bei vielen Medikamenten problematisch sein. Gibt es Wechselwirkungen mit Tamoxifen / Aromatase-Inhibitoren / CDK4/6-Inhibitoren / Chemotherapie?	Die spezifische Frage nach Wechselwirkungen zwischen Grapefruit und den genannten Medikamenten (Tamoxifen, Aromatase-Inhibitoren, CDK4/6-Inhibitoren und Chemotherapie) wurde in den durchsuchten Dokumenten nicht direkt behandelt. Es wurden keine direkten Informationen zu Wechselwirkungen zwischen Grapefruit und diesen Medikamenten gefunden. Allerdings ist bekannt, dass Grapefruit und Grapefruitsaf…
Ich möchte Curcumin-Kapseln gegen meine Gelenkschmerzen nehmen. Wechselwirkungen mit Tamoxifen / Aromatase-Inhibitoren / CDK4/6-Inhibitoren etc.?	Zu deiner Frage über Curcumin und mögliche Wechselwirkungen mit Tamoxifen, Aromatase-Inhibitoren und CDK4/6-Inhibitoren: In den Dokumenten fand sich eine spezifische Erwähnung bezüglich Curcumin und Tamoxifen. Eine in vitro Studie deutet darauf hin, dass Curcumin möglicherweise mit Tamoxifen interagiert, indem es CYP2D6 und CYP3A4 inhibiert. Allerdings weisen die Autoren dieser Studie darauf hin,…
Darf man während der Chemo / Strahlentherapie zusätzlich Selen als Nahrungsergänzungsmittel einnehmen?	Die Einnahme von Selen als Nahrungsergänzungsmittel während der Chemo- oder Strahlentherapie ist ein Thema, zu dem aktuell keine klare Empfehlung gegeben werden kann, da die Studienlage keine eindeutigen Vorteile zeigt. Es existieren Studien, die sich mit der Wirkung von Selen auf verschiedene Aspekte der Krebstherapie, wie die Reduktion von Nebenwirkungen oder die Verbesserung der Immunantwort, …
Ich habe gehört, dass Indol-3-Carbinol aus Brokkoli die Östrogenbildung unterdrücken kann und man dann auf Tamoxifen bzw. einen Aromatasehemmer verzichten kann. Kann I3C die AHT mit Medikamenten ersetzen?	In den von dir bereitgestellten Dokumenten habe ich keine spezifischen Informationen zu Indol-3-Carbinol (I3C) und dessen potenzieller Rolle bei der Ersetzung von Tamoxifen oder Aromatasehemmern in der adjuvanten Hormontherapie (AHT) bei Brustkrebs gefunden. Generell ist es wichtig zu betonen, dass die Entscheidung über die Behandlung von Brustkrebs auf sorgfältiger medizinischer Bewertung und ev…
Equinovo (Nahrungsergänzungsmittel von Prof. Dr. Beuth, Köln) wird gegen die Nebenwirkungen der Chemo, Strahlentherapie und AHT empfohlen. Es enthält u.a. relativ hohe Mengen Selen. Kann ich das Nahrungsergänzungsmittel ohne Bedenken nehmen?	Die Frage nach der Sicherheit von Equinovo, einem Nahrungsergänzungsmittel, das u.a. hohe Mengen Selen enthält, ist berechtigt, insbesondere im Kontext der Nebenwirkungen, die während der Behandlung von Krebserkrankungen auftreten können. Selen wird oft wegen seiner potenziellen antioxidativen Eigenschaften und der Rolle, die es im Immunsystem spielt, geschätzt. Es ist jedoch wichtig zu betonen, …
Ist Fasten vor der Chemotherapie sinnvoll?	In den von Ihnen bereitgestellten Dokumenten habe ich keine spezifischen Informationen darüber gefunden, ob Fasten vor der Chemotherapie bei Brustkrebs sinnvoll ist. Diese Fragestellung berührt ein relativ spezifisches und komplexes Thema, das sich mit der Beeinflussung der Wirksamkeit oder der Nebenwirkungen von Chemotherapien durch diätetische Maßnahmen wie dem Fasten befasst. Die Wirkung des F…
Gibt es eine Krebsdiät? Immer wieder lese ich, dass ketogene Ernährung oder vegane Ernährung das Rückfallrisiko senken können, mir fällt diese strenge Ernährungsumstellung aber sehr schwer.	Das Thema einer speziellen "Krebsdiät" zur Senkung des Rückfallrisikos bei Brustkrebs, wie etwa die ketogene oder vegane Ernährung, wird oft diskutiert. Es ist verständlich, dass die Umstellung auf eine sehr strenge Diät eine Herausforderung darstellen kann, und es ist wichtig, fundierte Entscheidungen auf Basis zuverlässiger Informationen zu treffen. In den von Ihnen bereitgestellten Dokumenten …
Rotes Fleisch meiden? Wie häufig darf ich Fleisch bzw. Wurst essen?	Der Verzehr von rotem Fleisch sollte nach Möglichkeit reduziert werden​​. Eine spezifische Empfehlung zur Häufigkeit des Fleisch- oder Wurstkonsums wird in den Dokumenten nicht direkt gegeben. Stattdessen wird allgemein zu einer ausgewogenen und abwechslungsreichen Ernährung geraten, die vorrangig pflanzliche Fette und Öle, frisches Obst und Gemüse, wenig gesättigte Fette und Ballaststoffe beinha…
Welche Ernährungsweise wird nach Brustkrebs empfohlen? Vegan? Vegetarisch? Low Carb?	Nach Brustkrebs wird eine ausgewogene Ernährung empfohlen, die sich an allgemeinen Ernährungsrichtlinien orientiert. Eine mediterrane Kost, die reich an Gemüse, Fisch, Früchten, wenig fettem Fleisch, reichlich nativem Olivenöl extra, ballaststoffreich und fettreduziert ist, wird hervorgehoben. Der Konsum von rotem Fleisch sollte möglichst reduziert und Nüsse sollten in Mengen von über 10 g pro Ta…
Calcium, Magnesium, Vitamin D und Vitamin K2 wurden mir zum Schutz vor einer Osteoporose empfohlen. Welche Dosierungen sind sinnvoll? Gibt es auch ein Zuviel?	Die empfohlenen Dosierungen zum Schutz vor Osteoporose, basierend auf den aktuellen Leitlinien, sind wie folgt: Calcium: Die Ernährung sollte mindestens 1.000 mg Calcium täglich enthalten. Wenn dies durch die Ernährung nicht sicher erreicht werden kann, sollten Calcium-Supplemente eingenommen werden​​. Vitamin D: Eine tägliche Supplementierung mit 800 bis 1.000 internationalen Einheiten (IE) Vita…
Ich habe gehört, Vitamin D3 kann ohne Vitamin K2 nicht wirken und das aufgenommene Calcium könne nicht in die Knochen eingelagert werden, sondern lagert sich in den Gefäßen ab, die dann verkalken. Muss ich zu Vitamin D3 immer Vitamin K2 als Nahrungsergänzungsmittel einnehmen?	Es ist verständlich, dass du wissen möchtest, wie Vitamin D3 und Vitamin K2 zusammenwirken, besonders im Hinblick auf die Gesundheit deiner Knochen und Blutgefäße. Die Verwendung von Vitamin D3 zur Förderung der Knochengesundheit ist weit verbreitet, und es gibt Diskussionen über die Rolle von Vitamin K2 in diesem Prozess. Die aktuellen wissenschaftlichen Empfehlungen, basierend auf der DVO-Leitl…
Ernährung / Nahrungsergänzungsmittel: Besser Kombinationspräparate oder Monopräparate nehmen?	Bezüglich der Einnahme von Nahrungsergänzungsmitteln und Vitaminen in der Therapie von Brustkrebs empfiehlt der Flyer über Komplementärmedizin grundsätzlich, Nahrungsergänzungsmittel und Vitamine nur bei nachgewiesenem Mangel oder in einer Mangelsituation (z.B. starker Gewichtsverlust in kurzer Zeit) einzunehmen. Es wird eine vor allem an Gemüse und Obst reiche mediterrane Vollwertkost empfohlen,…
Wie lange dauert die Nachsorge – 5 Jahre, 10 Jahre oder noch länger? Ist der Zeitrahmen abhängig vom Brustkrebstyp oder wonach richtet sich das?	Die Dauer der Nachsorge nach Brustkrebs kann variieren und ist oft auf bis zu 5 oder 10 Jahre ausgerichtet. In den ersten Jahren nach der Primärtherapie sind die Kontrollen enger getaktet, danach folgen in der Regel jährliche Kontrollen​​. Die Empfehlungen für die Nachsorgeuntersuchungen hängen teilweise von der Art des Brustkrebses ab. Zum Beispiel haben ER-positive Patientinnen ein stabiles Ris…
Wie oft wird in der Nachsorge Sonographie beider Brüste durchgeführt?	In der Nachsorge nach Brustkrebs werden verschiedene bildgebende Untersuchungen durchgeführt, um ein mögliches Wiederauftreten der Krankheit frühzeitig zu erkennen und um den Erfolg der Behandlung zu überwachen. Speziell die Sonographie beider Brüste wird als Teil der bildgebenden Diagnostik erwähnt. Jedoch, die Häufigkeit und spezifische Empfehlungen für die Durchführung der Sonographie variiere…
Ich nehme Tamoxifen, das die Gebärmutterschleimhaut aufbauen und das Risiko für Endometriumkarzinom erhöhen kann. Soll eine regelmäßige Kontrolle durch vaginalen Ultraschall erfolgen? Mein Gyn sagt, die Leitlinien sehen das nicht vor, es wäre eine Privatleistung.	Es stimmt, dass Tamoxifen das Risiko für ein Endometriumkarzinom erhöhen kann. Die Entscheidung für regelmäßige Kontrollen, wie zum Beispiel durch vaginalen Ultraschall, sollte auf individueller Basis und nach gründlicher Diskussion zwischen dir und deinem behandelnden Arzt getroffen werden. Aktuelle Leitlinien oder Empfehlungen, die spezifisch regelmäßige Ultraschalluntersuchungen der Gebärmutte…
Wann erhält man in der Nachsorge auch eine Mamma-MRT? Mein Tumor wurde weder in der Mammographie noch in der Sonographie gesehen.	Eine Mamma-MRT wird in der Nachsorge in spezifischen Fällen empfohlen, insbesondere wenn die Mammographie und/oder Sonographie unklare Ergebnisse liefern. Ein weiterer Grund für eine Mamma-MRT könnte ein erhöhtes Risiko sein, zum Beispiel aufgrund eines jungen Alters (unter 50 Jahren), einer schlechten Beurteilbarkeit in Mammographie und Sonographie (Beurteilbarkeit C/D) oder bei hormonrezeptorne…
Sollte man bei frühem Brustkrebs regelmäßig Tumormarker bestimmen lassen und wenn nein, warum nicht?	Nein, bei frühem Brustkrebs sollten Tumormarker nicht regelmäßig zur Kontrolle bestimmt werden. Die Kontrolle der sogenannten Tumormarker hat die in sie gesetzten Hoffnungen auf Früherkennung eines Rezidivs oder von Metastasen nicht erfüllen können. Sie sollten ausschließlich eingesetzt werden, um die Therapie in einem metastasierten Erkrankungsstadium zu überwachen und nicht im Rahmen der Nachso…
Welche Untersuchungen gehören zur Nachsorge und wie oft sollen sie durchgeführt werden?	Die Nachsorge bei Brustkrebs hat mehrere Ziele, darunter die frühzeitige Erkennung von lokoregionären Rezidiven oder eines Zweitkarzinoms, die Erkennung und Behandlung von Nebenwirkungen der Therapie, die Fortsetzung der psychosozialen Unterstützung und Beratung, sowie die Überwachung und Anpassung laufender adjuvanter Therapien. Die Untersuchungen im Rahmen der Nachsorge umfassen in der Regel An…
Hitzewallungen/Schweißausbrüche (vasomotorische Symptome): was kann man bei hormonsensiblem Brustkrebs anwenden? Cimicifuga, Salbeiextrakt, Serelys, Equinovo, Sojakonzentrate, Wechselbäder, Kneipp, Bewegung etc.?	Bei hormonsensiblem Brustkrebs gibt es verschiedene evidenzbasierte Empfehlungen zur Behandlung von vasomotorischen Symptomen wie Hitzewallungen und Schweißausbrüchen: Frauen, die an hormonabhängigen Tumoren erkrankt sind, sollten keine Östrogene, Gestagene, Tibolon, und keine Phytoöstrogene zur Behandlung ihrer vasomotorischen Symptome bekommen​​. Akupunktur, Kognitive Verhaltenstherapie (CBT), …
Hitzewallungen/Schweißausbrüche (vasomotorische Symptome): Gibt es ein Medikament, das gegen starkes Schwitzen hilft? Pflanzliche Mittel wirken bei mir nicht	Für die Behandlung von starkem Schwitzen und Hitzewallungen gibt es verschiedene medikamentöse Ansätze. Ein Cochrane Review fand, dass Hormonersatztherapie (HRT) die Frequenz von Hitzewallungen um 75% reduzieren kann, was bedeutet, dass Frauen in der Hormongruppe durchschnittlich 18 Hitzewallungen pro Woche weniger hatten als die Frauen in der Placebogruppe . Es gibt auch nicht-hormonelle medikam…
Arthralgien/Myalgien: was kann man bei hormonsensiblem BK nehmen, was hilft? Schmerzmittel? Akupunktur? Physiotherapie? Wärme? Bewegung? Vitamin D? MSM?	Bei hormonsensiblem Brustkrebs und den dadurch verursachten Arthralgien und Myalgien gibt es verschiedene unterstützende Behandlungen, die Linderung bringen können: Akupunktur: Akupunktur kann signifikant Gelenkschmerzen lindern, die durch Aromatasehemmer bei Patientinnen mit Brustkrebs hervorgerufen werden​​. Akupunktur oder Elektroakupunktur sollte bei Gelenkschmerzen, die unter antihormoneller…
Kann ich bei trockenen vaginalen Schleimhäuten hormonhaltige Zäpfchen /Salben / Cremes verwenden, ich hatte hormonabhängigen Brustkrebs? Die Meinungen gehen da wohl etwas auseinander. Welche sind geeignet? Was hilft sonst noch? Kokosöl? Deumavan? Vaseline?	Es ist verständlich, dass du Bedenken hinsichtlich der Verwendung hormonhaltiger Produkte hast, insbesondere nach einer hormonabhängigen Brustkrebserkrankung. Leider habe ich in den hochgeladenen Dokumenten keine spezifischen Informationen zu hormonhaltigen Zäpfchen, Salben oder Cremes in diesem Kontext gefunden. Allgemein gilt jedoch, dass bei hormonrezeptorpositivem Brustkrebs große Vorsicht be…
Gibt es Wechselwirkungen mit Tamoxifen / Aromatasehemmern und Baldrian, Melatonin, Hopfen, Melisse, Lavendel?	Zu den möglichen Wechselwirkungen von Tamoxifen und Aromatasehemmern mit den genannten pflanzlichen Präparaten wurden in den hochgeladenen Dokumenten keine spezifischen Informationen gefunden. Jedoch gibt es einige allgemeine Informationen zu den Substanzen und ihrer Verwendung bei Krebspatientinnen. Baldrian wurde in einer Studie mit Krebspatienten untersucht, wobei keine signifikanten Unterschi…
Seit ich Aromatasehemmer nehme, kann ich nicht mehr durchschlafen. Was kann ich tun?	Es ist bekannt, dass die Behandlung mit Aromatasehemmern zu verschiedenen Nebenwirkungen führen kann, darunter auch Schlafstörungen. Diese können Teil der typischen Wechseljahresbeschwerden sein, die durch die Unterdrückung der Wirkung oder Bildung der weiblichen Geschlechtshormone verursacht werden. Weitere häufige Nebenwirkungen von Aromatasehemmern umfassen Gelenkschmerzen, Osteoporose, ein er…
Gibt es Nahrungsergänzungsmittel, die bei Fatigue helfen können, z.B. Coenzym Q10?	Zu Coenzym Q10 und dessen Einfluss auf Fatigue bei Krebserkrankungen wurden in den durchsuchten Dokumenten keine spezifischen Informationen gefunden. Es ist wichtig zu betonen, dass bei der Suche nach komplementären und alternativen Behandlungsmethoden stets die Evidenzbasis und die Empfehlungen von Fachgesellschaften berücksichtigt werden sollten. In den Dokumenten wurden andere Ansätze wie phys…
Ich habe von Mistel bei Fatigue gehört. Wird Misteltherapie empfohlen und ist sie wirklich hilfreich?	Nein, ich konnte keine spezifischen Informationen zur Misteltherapie bei Fatigue in den hochgeladenen Dokumenten finden. Es scheint, dass diese Therapieform in den bereitgestellten Leitlinien und Informationen nicht ausdrücklich erwähnt oder empfohlen wird. Misteltherapie wird in der Komplementärmedizin, insbesondere in einigen europäischen Ländern, zur Unterstützung von Krebspatienten verwendet.…
Durch Tamoxifen / Aromatasehemmer habe ich lichtes Haar bekommen. Wachsen meine Haare nach dem Absetzen von Tamoxifen / Aromatase-Inhibitoren, d.h. nach Beendigung der AHT, wieder nach? Was kann ich dagegen tun?	Die Frage, ob Haare nach dem Absetzen von Tamoxifen oder Aromatase-Inhibitoren wieder nachwachsen, wird in den hochgeladenen Dokumenten nicht direkt angesprochen. Die Informationen konzentrieren sich vor allem auf die Wirksamkeit, Nebenwirkungen und Empfehlungen für die Anwendung dieser Medikamente in der Behandlung von Brustkrebs. Zu den typischen Nebenwirkungen von Aromatasehemmern zählen unter…
